# Supplementary material for: Mesenchymal Stem Cells Loaded in Injectable Alginate Hydrogels Promote Liver Growth and Attenuate Liver Fibrosis in Cirrhotic Rats
Source: Gels. 2025 Mar 27;11(4):250. doi: 10.3390/gels11040250 (PMC12027234; doi:10.3390/gels11040250)
Supplement: Supplementary file 1 [file gels-11-00250-s001.zip]

Archive with 1 entries (1 files):
- gels-3532172-supplementary.pdf
